# Supplementary material for: ﻿Two new species of the genus Neoproutista Yang & Wu, 1994 (Hemiptera, Fulgoroidea, Derbidae) from southern China, with notes on their host plants
Source: Zookeys. 2025 Jul 8;1244:87–97. doi: 10.3897/zookeys.1244.152550 (PMC12264498; doi:10.3897/zookeys.1244.152550)
Supplement: XML Treatment for Neoproutista [file zookeys.1244.152550-treatment1.xml]

<!DOCTYPE tp:taxon-treatment
  PUBLIC "-//TaxonX//DTD Taxonomic Treatment Publishing DTD v0 20100105//EN" "tax-treatment-NSO.dtd">
<tp:taxon-treatment xmlns:tp="http://www.plazi.org/taxpub"><tp:treatment-meta><kwd-group><label>Taxon classification</label><kwd>
              <named-content content-type="kingdom">Animalia</named-content>
            </kwd><kwd>
              <named-content content-type="order">Hemiptera</named-content>
            </kwd><kwd>
              <named-content content-type="family">Derbidae</named-content>
            </kwd></kwd-group><mixed-citation publication-type="journal"><person-group><name><surname>Lv</surname><given-names>Sha-Sha</given-names></name><name><surname>Sui</surname><given-names>Yong-Jin</given-names></name><name><surname>Yang</surname><given-names>Lin</given-names></name><name><surname>Zhang</surname><given-names>Yu-Bo</given-names></name><name><surname>Gong</surname><given-names>Nian</given-names></name><name><surname>Chen</surname><given-names>Xiang-Sheng</given-names></name></person-group><article-title>﻿Two new species of the genus <italic><tp:taxon-name><tp:taxon-name-part taxon-name-part-type="genus" reg="Neoproutista">Neoproutista</tp:taxon-name-part></tp:taxon-name></italic> Yang &amp; Wu, 1994 (<tp:taxon-name><tp:taxon-name-part taxon-name-part-type="order">Hemiptera</tp:taxon-name-part></tp:taxon-name>, <tp:taxon-name><tp:taxon-name-part taxon-name-part-type="superfamily">Fulgoroidea</tp:taxon-name-part></tp:taxon-name>, <tp:taxon-name><tp:taxon-name-part taxon-name-part-type="family">Derbidae</tp:taxon-name-part></tp:taxon-name>) from southern China, with notes on their host plants</article-title><source>Zookeys</source><day>08</day><month>07</month><year>2025</year><volume>1244</volume><fpage>87</fpage><lpage>97</lpage><pub-id pub-id-type="doi">10.3897/zookeys.1244.152550</pub-id></mixed-citation></tp:treatment-meta><tp:nomenclature><label>﻿</label><tp:taxon-name>
            <object-id xmlns:xlink="http://www.w3.org/1999/xlink" content-type="arpha" xlink:type="simple">31F2E426-483C-556E-87F2-FDBEF8760C4D</object-id>
            <tp:taxon-name-part taxon-name-part-type="genus" reg="Neoproutista">Neoproutista</tp:taxon-name-part>
          </tp:taxon-name><tp:taxon-authority>Yang &amp; Wu, 1994</tp:taxon-authority><tp:nomenclature-citation-list><tp:nomenclature-citation><tp:taxon-name>
                <tp:taxon-name-part taxon-name-part-type="genus" reg="Neoproutista">Neoproutista</tp:taxon-name-part>
              </tp:taxon-name><comment>Yang &amp; Wu, 1994: 14; <xref ref-type="bibr" rid="B16">Wu et al. 2003</xref>: 463.</comment></tp:nomenclature-citation></tp:nomenclature-citation-list></tp:nomenclature><tp:treatment-sec sec-type="type species" id="SECID0EAMAC"><title>Type species.</title><p><italic><tp:taxon-name><tp:taxon-name-part taxon-name-part-type="genus" reg="Paraproutista">Paraproutista</tp:taxon-name-part><tp:taxon-name-part taxon-name-part-type="species" reg="pseudoalbicosta">pseudoalbicosta</tp:taxon-name-part></tp:taxon-name></italic> Muir, 1915, original designation.</p></tp:treatment-sec><tp:treatment-sec sec-type="diagnosis" id="SECID0ERMAC"><title>Diagnosis.</title><p>The distinctive characters proposed by <xref ref-type="bibr" rid="B16">Wu et al. (2003)</xref> are modified as follows: head including eyes narrower than pronotum. Vertex triangular or trapezoidal, frons in profile rounded, lateral carinae approximate at middle or apical part, diverging to both ends, area between eyes narrower than width of an eye. Postclypeus shorter than frons, 3-carinate. Antennae with pedicel mostly short, arista terminal. Ocelli present, rudimentary. Mesonotum convex, 3-carinate. Forewing long, longer than widest part (about 3.5:1), with nearly straight inner margin, MP six times branched, MP<sub>1</sub> four times branched with six terminals, ScP+R, MP, and veins near them often reddish. Hindwing with vein ScP+RA short, MP two or three terminals, CuA two or three terminals. Spinal formula of hind legs 5(6)-5(4~8)-6(4~10). Male terminalia with pygofer narrow; anal tube with basal part form angular processes; gonostyli with basal 1/3 slender, then rapidly expand, inner side with one or two hooked processes; aedeagus asymmetrical, periandrium curved, endosoma more complex. Female terminalia reduced.</p></tp:treatment-sec><tp:treatment-sec sec-type="host" id="SECID0E4MAC"><title>Host plants.</title><p>Bamboo (<tp:taxon-name><tp:taxon-name-part taxon-name-part-type="order">Poales</tp:taxon-name-part></tp:taxon-name>: <tp:taxon-name><tp:taxon-name-part taxon-name-part-type="family">Poaceae</tp:taxon-name-part></tp:taxon-name>: <tp:taxon-name><tp:taxon-name-part taxon-name-part-type="subfamily">Bambusoideae</tp:taxon-name-part></tp:taxon-name>).</p></tp:treatment-sec><tp:treatment-sec sec-type="distribution" id="SECID0ESNAC"><title>Distribution.</title><p>China (Fujian, Guizhou, Taiwan, Yunnan), India (Assam) (Fig. <xref ref-type="fig" rid="F1">1</xref>).</p><fig id="F1" position="float" orientation="portrait"><object-id xmlns:xlink="http://www.w3.org/1999/xlink" content-type="doi" xlink:type="simple">10.3897/zookeys.1244.152550.figure1</object-id><object-id xmlns:xlink="http://www.w3.org/1999/xlink" content-type="arpha" xlink:type="simple">14970955-8AA6-5D7C-B286-CC2BB1CAE978</object-id><label>Figure 1.</label><caption><p>Geographic distributions of species of <italic><tp:taxon-name><tp:taxon-name-part taxon-name-part-type="genus" reg="Neoproutista">Neoproutista</tp:taxon-name-part></tp:taxon-name></italic> Yang &amp; Wu, 1994.</p></caption><graphic xmlns:xlink="http://www.w3.org/1999/xlink" xlink:href="zookeys-1244-087_article-152550__-g001.jpg" position="float" orientation="portrait" xlink:type="simple" id="oo_1369571.jpg"><uri content-type="original_file" xlink:type="simple">https://binary.pensoft.net/fig/1369571</uri></graphic></fig><sec sec-type="﻿Checklist and distributions of species of Neoproutista Yang &amp; Wu, 1994" id="SECID0EQOAC"><title>﻿Checklist and distributions of species of <italic><tp:taxon-name><tp:taxon-name-part taxon-name-part-type="genus" reg="Neoproutista">Neoproutista</tp:taxon-name-part></tp:taxon-name></italic> Yang &amp; Wu, 1994</title><p><italic><tp:taxon-name><tp:taxon-name-part taxon-name-part-type="genus" reg="Neoproutista">N.</tp:taxon-name-part><tp:taxon-name-part taxon-name-part-type="species" reg="acutata">acutata</tp:taxon-name-part></tp:taxon-name></italic> Wu &amp; Liang, 2003; China (Yunnan)</p><p><italic><tp:taxon-name><tp:taxon-name-part taxon-name-part-type="genus" reg="Neoproutista">N.</tp:taxon-name-part><tp:taxon-name-part taxon-name-part-type="species" reg="bisaccata">bisaccata</tp:taxon-name-part></tp:taxon-name></italic> Wu &amp; Liang, 2003; China (Yunnan)</p><p><italic><tp:taxon-name><tp:taxon-name-part taxon-name-part-type="genus" reg="Neoproutista">N.</tp:taxon-name-part><tp:taxon-name-part taxon-name-part-type="species" reg="furva">furva</tp:taxon-name-part></tp:taxon-name></italic> Wu &amp; Liang, 2003; China (Yunnan)</p><p><italic><tp:taxon-name><tp:taxon-name-part taxon-name-part-type="genus" reg="Neoproutista">N.</tp:taxon-name-part><tp:taxon-name-part taxon-name-part-type="species" reg="lobata">lobata</tp:taxon-name-part></tp:taxon-name></italic> Lv, Sui &amp; Chen, sp. nov.; China (Guizhou)</p><p><italic><tp:taxon-name><tp:taxon-name-part taxon-name-part-type="genus" reg="Neoproutista">N.</tp:taxon-name-part><tp:taxon-name-part taxon-name-part-type="species" reg="pseudoalbicosta">pseudoalbicosta</tp:taxon-name-part></tp:taxon-name></italic> (Muir, 1915); China (Taiwan)</p><p><italic><tp:taxon-name><tp:taxon-name-part taxon-name-part-type="genus" reg="Neoproutista">N.</tp:taxon-name-part><tp:taxon-name-part taxon-name-part-type="species" reg="pullata">pullata</tp:taxon-name-part></tp:taxon-name></italic> (Distant, 1911); China (Yunnan), India (Assam)</p><p><italic><tp:taxon-name><tp:taxon-name-part taxon-name-part-type="genus" reg="Neoproutista">N.</tp:taxon-name-part><tp:taxon-name-part taxon-name-part-type="species" reg="quinaria">quinaria</tp:taxon-name-part></tp:taxon-name></italic> Lv, Sui &amp; Chen, sp. nov.; China (Fujian)</p><p><italic><tp:taxon-name><tp:taxon-name-part taxon-name-part-type="genus" reg="Neoproutista">N.</tp:taxon-name-part><tp:taxon-name-part taxon-name-part-type="species" reg="spinellosa">spinellosa</tp:taxon-name-part></tp:taxon-name></italic> Wu &amp; Liang, 2003; China (Yunnan)</p></sec></tp:treatment-sec><ref-list><ref id="B16"><mixed-citation xmlns:xlink="http://www.w3.org/1999/xlink" xlink:type="simple"><person-group><name name-style="western"><surname>Wu</surname><given-names>HX</given-names></name><name name-style="western"><surname>Liang</surname><given-names>AP</given-names></name><name name-style="western"><surname>Zhang</surname><given-names>GX</given-names></name></person-group> (<year>2003</year>) <article-title>The genus <italic><tp:taxon-name><tp:taxon-name-part taxon-name-part-type="genus">Neoproutista</tp:taxon-name-part></tp:taxon-name></italic> Yang &amp; Wu (<tp:taxon-name><tp:taxon-name-part taxon-name-part-type="suborder">Homoptera</tp:taxon-name-part></tp:taxon-name>: <tp:taxon-name><tp:taxon-name-part taxon-name-part-type="family">Derbidae</tp:taxon-name-part></tp:taxon-name>) from China.</article-title><source>Oriental Insects</source><volume>37</volume>(<issue>1</issue>): <fpage>463</fpage>–<lpage>472</lpage>. <ext-link xlink:href="10.1080/00305316.2003.10417364" ext-link-type="doi" xlink:type="simple">https://doi.org/10.1080/00305316.2003.10417364</ext-link></mixed-citation></ref></ref-list></tp:taxon-treatment>
