# Supplementary material for: ﻿Two new species of the genus Neoproutista Yang & Wu, 1994 (Hemiptera, Fulgoroidea, Derbidae) from southern China, with notes on their host plants
Source: Zookeys. 2025 Jul 8;1244:87–97. doi: 10.3897/zookeys.1244.152550 (PMC12264498; doi:10.3897/zookeys.1244.152550)
Supplement: XML Treatment for Neoproutista lobata [file zookeys.1244.152550-treatment2.xml]

<!DOCTYPE tp:taxon-treatment
  PUBLIC "-//TaxonX//DTD Taxonomic Treatment Publishing DTD v0 20100105//EN" "tax-treatment-NSO.dtd">
<tp:taxon-treatment xmlns:tp="http://www.plazi.org/taxpub"><tp:treatment-meta><kwd-group><label>Taxon classification</label><kwd>
              <named-content content-type="kingdom">Animalia</named-content>
            </kwd><kwd>
              <named-content content-type="order">Hemiptera</named-content>
            </kwd><kwd>
              <named-content content-type="family">Derbidae</named-content>
            </kwd></kwd-group><mixed-citation publication-type="journal"><person-group><name><surname>Lv</surname><given-names>Sha-Sha</given-names></name><name><surname>Sui</surname><given-names>Yong-Jin</given-names></name><name><surname>Yang</surname><given-names>Lin</given-names></name><name><surname>Zhang</surname><given-names>Yu-Bo</given-names></name><name><surname>Gong</surname><given-names>Nian</given-names></name><name><surname>Chen</surname><given-names>Xiang-Sheng</given-names></name></person-group><article-title>﻿Two new species of the genus <italic><tp:taxon-name><tp:taxon-name-part taxon-name-part-type="genus" reg="Neoproutista">Neoproutista</tp:taxon-name-part></tp:taxon-name></italic> Yang &amp; Wu, 1994 (<tp:taxon-name><tp:taxon-name-part taxon-name-part-type="order">Hemiptera</tp:taxon-name-part></tp:taxon-name>, <tp:taxon-name><tp:taxon-name-part taxon-name-part-type="superfamily">Fulgoroidea</tp:taxon-name-part></tp:taxon-name>, <tp:taxon-name><tp:taxon-name-part taxon-name-part-type="family">Derbidae</tp:taxon-name-part></tp:taxon-name>) from southern China, with notes on their host plants</article-title><source>Zookeys</source><day>08</day><month>07</month><year>2025</year><volume>1244</volume><fpage>87</fpage><lpage>97</lpage><pub-id pub-id-type="doi">10.3897/zookeys.1244.152550</pub-id></mixed-citation></tp:treatment-meta><tp:nomenclature><label>﻿</label><tp:taxon-name>
            <object-id xmlns:xlink="http://www.w3.org/1999/xlink" content-type="arpha" xlink:type="simple">E26A7525-BDFF-57AB-B3A3-BDCC378A1A01</object-id>
            <tp:taxon-name-part taxon-name-part-type="genus" reg="Neoproutista">Neoproutista</tp:taxon-name-part>
            <tp:taxon-name-part taxon-name-part-type="species" reg="lobata">lobata</tp:taxon-name-part>
            <object-id xmlns:xlink="http://www.w3.org/1999/xlink" content-type="zoobank" xlink:type="simple">https://zoobank.org/6F05FB8A-0C41-4CD3-8387-7A7098EAA2C3</object-id>
          </tp:taxon-name><tp:taxon-authority>Lv, Sui &amp; Chen</tp:taxon-authority><tp:taxon-status xmlns:xlink="http://www.w3.org/1999/xlink" xlink:type="simple">sp. nov.</tp:taxon-status><xref ref-type="fig" rid="F2">Figs 2</xref><xref ref-type="fig" rid="F2">, 3</xref><xref ref-type="fig" rid="F3">, 6–17</xref><xref ref-type="fig" rid="F5">, 30</xref><xref ref-type="fig" rid="F5">, 31</xref></tp:nomenclature><tp:treatment-sec sec-type="type material" id="SECID0EDPAE"><title>Type materials.</title><p><bold><italic>Holotype</italic></bold>: China • ♂: Guizhou Province, Kuankuoshui National Nature Reserve; <named-content xmlns:xlink="http://www.w3.org/1999/xlink" content-type="dwc:verbatimCoordinates" xlink:type="simple"><named-content content-type="geo-json" specific-use="{&#34;type&#34;:&#34;Point&#34;,&#34;coordinates&#34;:[107.200000,28.233333]}" id="NCID0ERPAE" xlink:type="simple">28°14'N, 107°12'E</named-content></named-content>; sweeping, 28 July 2014; Hai-Yan Sun leg.; <abbrev xmlns:xlink="http://www.w3.org/1999/xlink" content-type="institution" xlink:title="Institute of Entomology, Guizhou University, Guiyang, Guizhou Province, China" id="ABBRID0EWPAE" xlink:type="simple">IEGU</abbrev>. <bold><italic>Paratypes</italic></bold>: China • 1♂3♀♀; Guizhou Province, Kuankuoshui National Nature Reserve; <named-content xmlns:xlink="http://www.w3.org/1999/xlink" content-type="dwc:verbatimCoordinates" xlink:type="simple"><named-content content-type="geo-json" specific-use="{&#34;type&#34;:&#34;Point&#34;,&#34;coordinates&#34;:[107.200000,28.233333]}" id="NCID0EBQAE" xlink:type="simple">28°14'N, 107°12'E</named-content></named-content>; sweeping, 28 July 2014; Hai-Yan Sun, Mei-Na Guo leg.; <abbrev xmlns:xlink="http://www.w3.org/1999/xlink" content-type="institution" xlink:title="Institute of Entomology, Guizhou University, Guiyang, Guizhou Province, China" id="ABBRID0EGQAE" xlink:type="simple">IEGU</abbrev>. 1♂3♀♀; Guizhou Province, Kuankuoshui National Nature Reserve; <named-content xmlns:xlink="http://www.w3.org/1999/xlink" content-type="dwc:verbatimCoordinates" xlink:type="simple"><named-content content-type="geo-json" specific-use="{&#34;type&#34;:&#34;Point&#34;,&#34;coordinates&#34;:[107.200000,28.233333]}" id="NCID0EOQAE" xlink:type="simple">28°14'N, 107°12'E</named-content></named-content>; sweeping, 13 July 2017; Yong-Jin Sui leg.; <abbrev xmlns:xlink="http://www.w3.org/1999/xlink" content-type="institution" xlink:title="Institute of Entomology, Guizhou University, Guiyang, Guizhou Province, China" id="ABBRID0ETQAE" xlink:type="simple">IEGU</abbrev>.</p></tp:treatment-sec><tp:treatment-sec sec-type="diagnosis" id="SECID0EYQAE"><title>Diagnosis.</title><p>The salient features of the new species include: general color (Figs <xref ref-type="fig" rid="F2">2</xref>, <xref ref-type="fig" rid="F2">3</xref>) light yellowish brown; antennae (Figs <xref ref-type="fig" rid="F3">6–8</xref>) with pedicel long, about 4.57 times as long as wide; gonostyli (Figs <xref ref-type="fig" rid="F3">11–13</xref>) symmetrical, inner side with two hooked processes; endosoma (Figs <xref ref-type="fig" rid="F3">14–16</xref>) about 1/2 length of periandrium, with an apical curly lamellar process at apex, middle part of ventral with a long spinous process. This species is similar to <italic><tp:taxon-name><tp:taxon-name-part taxon-name-part-type="genus" reg="Neoproutista">N.</tp:taxon-name-part><tp:taxon-name-part taxon-name-part-type="species" reg="bisaccata">bisaccata</tp:taxon-name-part></tp:taxon-name></italic> Wu &amp; Liang, 2003, but differs from the latter in: (1) antennae with pedicel long (antennae with pedicel short in <italic><tp:taxon-name><tp:taxon-name-part taxon-name-part-type="genus" reg="Neoproutista">N.</tp:taxon-name-part><tp:taxon-name-part taxon-name-part-type="species" reg="bisaccata">bisaccata</tp:taxon-name-part></tp:taxon-name></italic>); (2) gonostyli with two hooked processes at inner side (gonostyli with one hooked process at inner side in <italic><tp:taxon-name><tp:taxon-name-part taxon-name-part-type="genus" reg="Neoproutista">N.</tp:taxon-name-part><tp:taxon-name-part taxon-name-part-type="species" reg="bisaccata">bisaccata</tp:taxon-name-part></tp:taxon-name></italic>); and (3) endosoma with an apical curly lamellar process at apex (endosoma without an apical curly lamellar process at apex in <italic><tp:taxon-name><tp:taxon-name-part taxon-name-part-type="genus" reg="Neoproutista">N.</tp:taxon-name-part><tp:taxon-name-part taxon-name-part-type="species" reg="bisaccata">bisaccata</tp:taxon-name-part></tp:taxon-name></italic>).</p></tp:treatment-sec><tp:treatment-sec sec-type="description" id="SECID0E5SAE"><title>Description.</title><p><bold><italic>Measurements</italic>.</bold> Total length: male 9.7–11.5 mm (<italic>N</italic> = 3), female 12.3–12.8 mm (<italic>N</italic> = 6).</p><p><bold><italic>Coloration</italic>.</bold> General color (Figs <xref ref-type="fig" rid="F2">2</xref>, <xref ref-type="fig" rid="F2">3</xref>) light yellowish brown. Eyes (Figs <xref ref-type="fig" rid="F3">6–8</xref>) greyish brown to black. Frons and clypeus (Fig. <xref ref-type="fig" rid="F3">7</xref>) yellowish brown to tawny. Pronotum (Figs <xref ref-type="fig" rid="F2">2</xref>, <xref ref-type="fig" rid="F3">6</xref>) yellowish brown to brown. Mesonotum (Figs <xref ref-type="fig" rid="F2">2</xref>, <xref ref-type="fig" rid="F3">6</xref>) with carinae yellowish white. Outer margins of tegula (Figs <xref ref-type="fig" rid="F2">2</xref>, <xref ref-type="fig" rid="F3">6</xref>) yellowish white. Forewings (Fig. <xref ref-type="fig" rid="F3">9</xref>) yellowish white at basal and apical parts, rest yellowish brown to brown, ScP+R red, as shown in Fig. <xref ref-type="fig" rid="F3">9</xref>. Hindwings (Fig. <xref ref-type="fig" rid="F3">10</xref>) yellowish brown to brown.</p><fig id="F2" position="float" orientation="portrait"><object-id xmlns:xlink="http://www.w3.org/1999/xlink" content-type="doi" xlink:type="simple">10.3897/zookeys.1244.152550.figures2-5</object-id><object-id xmlns:xlink="http://www.w3.org/1999/xlink" content-type="arpha" xlink:type="simple">8EBB3661-BF97-5763-8471-9DD0E09EED17</object-id><label>Figures 2–5.</label><caption><p>Male habitus (dorsal and lateral views). <bold>2, 3.</bold><italic><tp:taxon-name><tp:taxon-name-part taxon-name-part-type="genus" reg="Neoproutista">Neoproutista</tp:taxon-name-part><tp:taxon-name-part taxon-name-part-type="species" reg="lobata">lobata</tp:taxon-name-part></tp:taxon-name></italic> Lv, Sui &amp; Chen, sp. nov.; <bold>4, 5.</bold><italic><tp:taxon-name><tp:taxon-name-part taxon-name-part-type="genus" reg="Neoproutista">Neoproutista</tp:taxon-name-part><tp:taxon-name-part taxon-name-part-type="species" reg="quinaria">quinaria</tp:taxon-name-part></tp:taxon-name></italic> Lv, Sui &amp; Chen, sp. nov. Scale bars: 0.5 mm (<bold>2–5</bold>).</p></caption><graphic xmlns:xlink="http://www.w3.org/1999/xlink" xlink:href="zookeys-1244-087_article-152550__-g002.jpg" position="float" orientation="portrait" xlink:type="simple" id="oo_1369572.jpg"><uri content-type="original_file" xlink:type="simple">https://binary.pensoft.net/fig/1369572</uri></graphic></fig><p><bold><italic>Head and thorax</italic>.</bold> Head (Figs <xref ref-type="fig" rid="F2">2</xref>, <xref ref-type="fig" rid="F2">3</xref>, <xref ref-type="fig" rid="F3">6–8</xref>) small, including eyes distinctly narrower than pronotum (1:1.61). Vertex (Figs <xref ref-type="fig" rid="F2">2</xref>, <xref ref-type="fig" rid="F3">6</xref>) trapezoidal, at base 2.58 times wider than length in midline, apex narrower than base (1:4.44), slightly projecting in front of eyes, anterior margin concave, posterior margin cambered, recessed, lateral carinae slightly developed, median carina absent, disk slightly depressed. Frons (Fig. <xref ref-type="fig" rid="F3">7</xref>) with lateral carinae developed, more divergent near postclypeus, shorter than clypeus (1:1.6). Clypeus (Fig. <xref ref-type="fig" rid="F3">7</xref>) with basal part angular on both sides, median carina distinct. Postclypeus (Fig. <xref ref-type="fig" rid="F3">7</xref>) with three longitudinal carinae. Rostrum (Figs <xref ref-type="fig" rid="F3">7</xref>, <xref ref-type="fig" rid="F3">8</xref>) long, extends beyond the coxa of hind leg, apical segment nearly equal in length and width. Eyes (Figs <xref ref-type="fig" rid="F3">6–8</xref>) with basal part slightly concave in ventral view, ocelli below eyes. Antennae (Figs <xref ref-type="fig" rid="F3">6–8</xref>) with pedicel long, rod-shaped, about 4.57 times as long as wide. Pronotum (Figs <xref ref-type="fig" rid="F2">2</xref>, <xref ref-type="fig" rid="F3">6</xref>) with anterior margin angular on both sides, posterior margin concave in inverted V-shaped, shorter than vertex in midline (1:1.62). Mesonotum (Figs <xref ref-type="fig" rid="F2">2</xref>, <xref ref-type="fig" rid="F3">6</xref>, <xref ref-type="fig" rid="F3">8</xref>) nearly rhomboid, with median and lateral carinae, longer than 6.5 times pronotum and vertex combined, dorsally elevated, in lateral view raised above vertex distinctly. Forewings (Fig. <xref ref-type="fig" rid="F3">9</xref>) 3.68 times as long as widest point, MP six times branched, MP<sub>1</sub> four times branched with six terminals. Hindwings (Fig. <xref ref-type="fig" rid="F3">10</xref>) with vein ScP+RA short, MP two terminals, CuA two terminals. Spinal formula of hind legs 5(6)-7(8)-8(6~10).</p><p><bold><italic>Male terminalia</italic>.</bold> Pygofer (Figs <xref ref-type="fig" rid="F3">11</xref>, <xref ref-type="fig" rid="F3">12</xref>) narrow, in lateral view ventral 1/3 nearly quadrangular, dorsal margin sloping, narrowest in the middle; in ventral view oblong. Anal tube (Figs <xref ref-type="fig" rid="F3">11</xref>, <xref ref-type="fig" rid="F3">17</xref>) slightly long, in lateral view tapering to ends, basal and apical parts angular, median part of dorsal margin with an angular process; in dorsal view, basal part with an angular process on both sides, lateral margins slightly curved, narrows towards the end, apical margin concave, 1.63 times as long as wide; anal style small, sets at basal 1/3. Gonostyli (Figs <xref ref-type="fig" rid="F3">11–13</xref>) symmetrical, basal 1/3 slender, then rapidly expand; in lateral view inner and dorsal margins curved, inner side with two hooked processes; in ventral view widest at basal 3/5, outer margin with two hooked processes at basal 3/5. Aedeagus (Figs <xref ref-type="fig" rid="F3">14–16</xref>) asymmetrical. Periandrium curved, middle part wide relatively. Endosoma more complex, tapering to apex, about 1/2 length of periandrium, with an apical curly lamellar process at apex, middle part of ventral with a long spinous process, slightly curved, directed cephalically.</p><fig id="F3" position="float" orientation="portrait"><object-id xmlns:xlink="http://www.w3.org/1999/xlink" content-type="doi" xlink:type="simple">10.3897/zookeys.1244.152550.figures6-17</object-id><object-id xmlns:xlink="http://www.w3.org/1999/xlink" content-type="arpha" xlink:type="simple">516F1F6A-C2A4-5BD6-A341-0EA274CB39D7</object-id><label>Figures 6–17.</label><caption><p><italic><tp:taxon-name><tp:taxon-name-part taxon-name-part-type="genus" reg="Neoproutista">Neoproutista</tp:taxon-name-part><tp:taxon-name-part taxon-name-part-type="species" reg="lobata">lobata</tp:taxon-name-part></tp:taxon-name></italic> Lv, Sui &amp; Chen, sp. nov., male. <bold>6.</bold> Head and thorax, dorsal view; <bold>7.</bold> Frons, ventral view; <bold>8.</bold> Head and thorax, lateral view; <bold>9.</bold> Forewing; <bold>10.</bold> Hindwing; <bold>11.</bold> Terminalia, lateral view; <bold>12.</bold> Terminalia, ventral view; <bold>13.</bold> Gonostyli, inner lateral view; <bold>14.</bold> Aedeagus, dorsal view; <bold>15.</bold> Aedeagus, left lateral view; <bold>16.</bold> Aedeagus, right lateral view; <bold>17.</bold> Anal tube, dorsal view. Scale bars: 0.5 mm (<bold>6–17</bold>).</p></caption><graphic xmlns:xlink="http://www.w3.org/1999/xlink" xlink:href="zookeys-1244-087_article-152550__-g003.jpg" position="float" orientation="portrait" xlink:type="simple" id="oo_1369573.jpg"><uri content-type="original_file" xlink:type="simple">https://binary.pensoft.net/fig/1369573</uri></graphic></fig><p><bold><italic>Female terminalia.</italic></bold> Terminalia reduced (Figs <xref ref-type="fig" rid="F5">30</xref>, <xref ref-type="fig" rid="F5">31</xref>).</p></tp:treatment-sec><tp:treatment-sec sec-type="host" id="SECID0EG3AE"><title>Host plant.</title><p><tp:taxon-name><tp:taxon-name-part taxon-name-part-type="subfamily">Bambusoideae</tp:taxon-name-part></tp:taxon-name> sp. (<tp:taxon-name><tp:taxon-name-part taxon-name-part-type="order">Poales</tp:taxon-name-part></tp:taxon-name>: <tp:taxon-name><tp:taxon-name-part taxon-name-part-type="family">Poaceae</tp:taxon-name-part></tp:taxon-name>: <tp:taxon-name><tp:taxon-name-part taxon-name-part-type="subfamily">Bambusoideae</tp:taxon-name-part></tp:taxon-name>).</p></tp:treatment-sec><tp:treatment-sec sec-type="distribution" id="SECID0EA4AE"><title>Distribution.</title><p>China (Guizhou Province) (Fig. <xref ref-type="fig" rid="F1">1</xref>).</p></tp:treatment-sec><tp:treatment-sec sec-type="etymology" id="SECID0EK4AE"><title>Etymology.</title><p>The species name is derived from the Latin word “<italic>lobata</italic>”, referring to endosoma with an apical curly lamellar process at the apex.</p></tp:treatment-sec><tp:treatment-sec><!--Section generated to contain objects referenced in tp:taxon-treatment.--><fig id="F5" position="float" orientation="portrait"><object-id xmlns:xlink="http://www.w3.org/1999/xlink" content-type="doi" xlink:type="simple">10.3897/zookeys.1244.152550.figures30-33</object-id><object-id xmlns:xlink="http://www.w3.org/1999/xlink" content-type="arpha" xlink:type="simple">9B817A53-9529-56FB-B456-0C616F770583</object-id><label>Figures 30–33.</label><caption><p>Female terminalia (lateral and caudal views). <bold>30, 31.</bold><italic><tp:taxon-name><tp:taxon-name-part taxon-name-part-type="genus" reg="Neoproutista">Neoproutista</tp:taxon-name-part><tp:taxon-name-part taxon-name-part-type="species" reg="lobata">lobata</tp:taxon-name-part></tp:taxon-name></italic> Lv, Sui &amp; Chen, sp. nov.; <bold>32, 33.</bold><italic><tp:taxon-name><tp:taxon-name-part taxon-name-part-type="genus" reg="Neoproutista">Neoproutista</tp:taxon-name-part><tp:taxon-name-part taxon-name-part-type="species" reg="quinaria">quinaria</tp:taxon-name-part></tp:taxon-name></italic> Lv, Sui &amp; Chen, sp. nov. Scale bars: 0.5 mm (<bold>30–33</bold>).</p></caption><graphic xmlns:xlink="http://www.w3.org/1999/xlink" xlink:href="zookeys-1244-087_article-152550__-g005.jpg" position="float" orientation="portrait" xlink:type="simple" id="oo_1369575.jpg"><uri content-type="original_file" xlink:type="simple">https://binary.pensoft.net/fig/1369575</uri></graphic></fig><fig id="F1" position="float" orientation="portrait"><object-id xmlns:xlink="http://www.w3.org/1999/xlink" content-type="doi" xlink:type="simple">10.3897/zookeys.1244.152550.figure1</object-id><object-id xmlns:xlink="http://www.w3.org/1999/xlink" content-type="arpha" xlink:type="simple">14970955-8AA6-5D7C-B286-CC2BB1CAE978</object-id><label>Figure 1.</label><caption><p>Geographic distributions of species of <italic><tp:taxon-name><tp:taxon-name-part taxon-name-part-type="genus" reg="Neoproutista">Neoproutista</tp:taxon-name-part></tp:taxon-name></italic> Yang &amp; Wu, 1994.</p></caption><graphic xmlns:xlink="http://www.w3.org/1999/xlink" xlink:href="zookeys-1244-087_article-152550__-g001.jpg" position="float" orientation="portrait" xlink:type="simple" id="oo_1369571.jpg"><uri content-type="original_file" xlink:type="simple">https://binary.pensoft.net/fig/1369571</uri></graphic></fig></tp:treatment-sec></tp:taxon-treatment>
