# Supplementary material for: ﻿Two new species of the genus Neoproutista Yang & Wu, 1994 (Hemiptera, Fulgoroidea, Derbidae) from southern China, with notes on their host plants
Source: Zookeys. 2025 Jul 8;1244:87–97. doi: 10.3897/zookeys.1244.152550 (PMC12264498; doi:10.3897/zookeys.1244.152550)
Supplement: XML Treatment for Neoproutista quinaria [file zookeys.1244.152550-treatment3.xml]

<!DOCTYPE tp:taxon-treatment
  PUBLIC "-//TaxonX//DTD Taxonomic Treatment Publishing DTD v0 20100105//EN" "tax-treatment-NSO.dtd">
<tp:taxon-treatment xmlns:tp="http://www.plazi.org/taxpub"><tp:treatment-meta><kwd-group><label>Taxon classification</label><kwd>
              <named-content content-type="kingdom">Animalia</named-content>
            </kwd><kwd>
              <named-content content-type="order">Hemiptera</named-content>
            </kwd><kwd>
              <named-content content-type="family">Derbidae</named-content>
            </kwd></kwd-group><mixed-citation publication-type="journal"><person-group><name><surname>Lv</surname><given-names>Sha-Sha</given-names></name><name><surname>Sui</surname><given-names>Yong-Jin</given-names></name><name><surname>Yang</surname><given-names>Lin</given-names></name><name><surname>Zhang</surname><given-names>Yu-Bo</given-names></name><name><surname>Gong</surname><given-names>Nian</given-names></name><name><surname>Chen</surname><given-names>Xiang-Sheng</given-names></name></person-group><article-title>﻿Two new species of the genus <italic><tp:taxon-name><tp:taxon-name-part taxon-name-part-type="genus" reg="Neoproutista">Neoproutista</tp:taxon-name-part></tp:taxon-name></italic> Yang &amp; Wu, 1994 (<tp:taxon-name><tp:taxon-name-part taxon-name-part-type="order">Hemiptera</tp:taxon-name-part></tp:taxon-name>, <tp:taxon-name><tp:taxon-name-part taxon-name-part-type="superfamily">Fulgoroidea</tp:taxon-name-part></tp:taxon-name>, <tp:taxon-name><tp:taxon-name-part taxon-name-part-type="family">Derbidae</tp:taxon-name-part></tp:taxon-name>) from southern China, with notes on their host plants</article-title><source>Zookeys</source><day>08</day><month>07</month><year>2025</year><volume>1244</volume><fpage>87</fpage><lpage>97</lpage><pub-id pub-id-type="doi">10.3897/zookeys.1244.152550</pub-id></mixed-citation></tp:treatment-meta><tp:nomenclature><label>﻿</label><tp:taxon-name>
            <object-id xmlns:xlink="http://www.w3.org/1999/xlink" content-type="arpha" xlink:type="simple">93F42A23-7CDC-525D-9666-70AEFD56AFBD</object-id>
            <tp:taxon-name-part taxon-name-part-type="genus" reg="Neoproutista">Neoproutista</tp:taxon-name-part>
            <tp:taxon-name-part taxon-name-part-type="species" reg="quinaria">quinaria</tp:taxon-name-part>
            <object-id xmlns:xlink="http://www.w3.org/1999/xlink" content-type="zoobank" xlink:type="simple">https://zoobank.org/2BFF621F-6889-4953-904C-CD43F244BEF8</object-id>
          </tp:taxon-name><tp:taxon-authority>Lv, Sui &amp; Chen</tp:taxon-authority><tp:taxon-status xmlns:xlink="http://www.w3.org/1999/xlink" xlink:type="simple">sp. nov.</tp:taxon-status><xref ref-type="fig" rid="F2">Figs 4</xref><xref ref-type="fig" rid="F2">, 5</xref><xref ref-type="fig" rid="F4">, 18–29</xref><xref ref-type="fig" rid="F5">, 32</xref><xref ref-type="fig" rid="F5">, 33</xref></tp:nomenclature><tp:treatment-sec sec-type="type material" id="SECID0EY6AE"><title>Type material.</title><p><bold><italic>Holotype</italic></bold>: China • ♂; Fujian Province, Wanmu Forest Provincial Nature Reserve; <named-content xmlns:xlink="http://www.w3.org/1999/xlink" content-type="dwc:verbatimCoordinates" xlink:type="simple"><named-content content-type="geo-json" specific-use="{&#34;type&#34;:&#34;Point&#34;,&#34;coordinates&#34;:[118.250000,27.083333]}" id="NCID0EHAAG" xlink:type="simple">27°05'N, 118°15'E</named-content></named-content>; sweeping, 20 May 2012; Jian-Kun Long leg.; <abbrev xmlns:xlink="http://www.w3.org/1999/xlink" content-type="institution" xlink:title="Institute of Entomology, Guizhou University, Guiyang, Guizhou Province, China" id="ABBRID0EMAAG" xlink:type="simple">IEGU</abbrev>. <bold><italic>Paratypes</italic></bold>: China • 2♂♂, 4♀♀; Fujian Province, Wanmu Forest Provincial Nature Reserve; <named-content xmlns:xlink="http://www.w3.org/1999/xlink" content-type="dwc:verbatimCoordinates" xlink:type="simple"><named-content content-type="geo-json" specific-use="{&#34;type&#34;:&#34;Point&#34;,&#34;coordinates&#34;:[118.250000,27.083333]}" id="NCID0EXAAG" xlink:type="simple">27°05'N, 118°15'E</named-content></named-content>; sweeping, 20 May 2012; Jian-Kun Long and Zhi-Min Chang leg.; <abbrev xmlns:xlink="http://www.w3.org/1999/xlink" content-type="institution" xlink:title="Institute of Entomology, Guizhou University, Guiyang, Guizhou Province, China" id="ABBRID0E3AAG" xlink:type="simple">IEGU</abbrev>. 11♂♂, 8♀♀; Fujian Province, Wanmu Forest Provincial Nature Reserve; <named-content xmlns:xlink="http://www.w3.org/1999/xlink" content-type="dwc:verbatimCoordinates" xlink:type="simple"><named-content content-type="geo-json" specific-use="{&#34;type&#34;:&#34;Point&#34;,&#34;coordinates&#34;:[118.250000,27.083333]}" id="NCID0EEBAG" xlink:type="simple">27°05'N, 118°15'E</named-content></named-content>; sweeping, 27 August 2019; Yong-Jin Sui, Zhi-Cheng Zhou and Xiao-Ya Wang leg.; <abbrev xmlns:xlink="http://www.w3.org/1999/xlink" content-type="institution" xlink:title="Institute of Entomology, Guizhou University, Guiyang, Guizhou Province, China" id="ABBRID0EJBAG" xlink:type="simple">IEGU</abbrev>.</p></tp:treatment-sec><tp:treatment-sec sec-type="diagnosis" id="SECID0EOBAG"><title>Diagnosis.</title><p>The salient features of the new species include: general color (Figs <xref ref-type="fig" rid="F2">4</xref>, <xref ref-type="fig" rid="F2">5</xref>) brown; frons (Fig. <xref ref-type="fig" rid="F4">19</xref>) with lateral carinae divergent from middle to near postclypeus; pygofer (Fig. <xref ref-type="fig" rid="F4">23</xref>) in lateral view ventral 1/3 nearly triangular; endosoma (Figs <xref ref-type="fig" rid="F4">26–28</xref>) about 2/3 length of periandrium, with a cone-like process at apex, ventral part with a long process and apical part with five serrations. This species is similar to <italic><tp:taxon-name><tp:taxon-name-part taxon-name-part-type="genus" reg="Neoproutista">N.</tp:taxon-name-part><tp:taxon-name-part taxon-name-part-type="species" reg="spinellosa">spinellosa</tp:taxon-name-part></tp:taxon-name></italic> Wu &amp; Liang, 2003, but differs from the latter in: (1) gonostyli symmetric (gonostyli asymmetric in <italic><tp:taxon-name><tp:taxon-name-part taxon-name-part-type="genus" reg="Neoproutista">N.</tp:taxon-name-part><tp:taxon-name-part taxon-name-part-type="species" reg="spinellosa">spinellosa</tp:taxon-name-part></tp:taxon-name></italic>); (2) endosoma without many small cone-shaped processes at dorsal part (endosoma with many small cone-shaped processes at dorsal part in <italic><tp:taxon-name><tp:taxon-name-part taxon-name-part-type="genus" reg="Neoproutista">N.</tp:taxon-name-part><tp:taxon-name-part taxon-name-part-type="species" reg="spinellosa">spinellosa</tp:taxon-name-part></tp:taxon-name></italic>); and (3) ventral part of endosoma with a long process and apical part with five serrations (ventral part of endosoma without a long process and apical part without five serrations in <italic><tp:taxon-name><tp:taxon-name-part taxon-name-part-type="genus" reg="Neoproutista">N.</tp:taxon-name-part><tp:taxon-name-part taxon-name-part-type="species" reg="spinellosa">spinellosa</tp:taxon-name-part></tp:taxon-name></italic>).</p></tp:treatment-sec><tp:treatment-sec sec-type="description" id="SECID0EUDAG"><title>Description.</title><p><bold><italic>Measurements</italic>.</bold> Total length: male 10.5–12.8 mm (<italic>N</italic> = 14), female 11.5–13.5 mm (<italic>N</italic> = 12).</p><p><bold><italic>Coloration</italic>.</bold> General color (Figs <xref ref-type="fig" rid="F2">4</xref>, <xref ref-type="fig" rid="F2">5</xref>) brown. Vertex (Figs <xref ref-type="fig" rid="F2">4</xref>, <xref ref-type="fig" rid="F4">18</xref>) greyish brown. Eyes (Figs <xref ref-type="fig" rid="F4">18–20</xref>) black. Frons (Fig. <xref ref-type="fig" rid="F4">19</xref>) brownish dark medially, lateral carinae brownish dark at basal 1/2. Clypeus (Fig. <xref ref-type="fig" rid="F4">19</xref>) tawny, a little dark brown at lateral parts. Pronotum (Figs <xref ref-type="fig" rid="F2">4</xref>, <xref ref-type="fig" rid="F4">18</xref>) yellowish brown to tawny. Mesonotum (Figs <xref ref-type="fig" rid="F2">4</xref>, <xref ref-type="fig" rid="F4">18</xref>) reddish brown to brown, with carinae yellowish white. Forewings (Fig. <xref ref-type="fig" rid="F4">21</xref>) brown, with yellowish white markings and stripes, costal area yellowish white, ScP+R and MP red to reddish brown at apical to middle part, remaining veins brown mostly, a few light yellowish brown, as shown in Figure <xref ref-type="fig" rid="F4">21</xref>. Hindwings (Fig. <xref ref-type="fig" rid="F4">22</xref>) brown, veins blackish brown.</p><p><bold><italic>Head and thorax</italic>.</bold> Head (Figs <xref ref-type="fig" rid="F2">4</xref>, <xref ref-type="fig" rid="F2">5</xref>, <xref ref-type="fig" rid="F4">18–20</xref>) small, including eyes distinctly narrower than pronotum (1:1.58). Vertex (Figs <xref ref-type="fig" rid="F2">4</xref>, <xref ref-type="fig" rid="F4">18</xref>) trapezoidal, at base 3.43 times wider than length in midline, apex narrower than base (1:2.01), slightly projecting in front of eyes, anterior margin concave, posterior margin cambered, recessed, lateral carinae slightly developed, median carina absent, disk slightly depressed. Frons (Fig. <xref ref-type="fig" rid="F4">19</xref>) with lateral carinae developed, divergent from middle to near postclypeus, shorter than clypeus (1:2.17). Clypeus (Fig. <xref ref-type="fig" rid="F4">19</xref>) with basal part angular on both sides, median carina distinct. Postclypeus (Fig. <xref ref-type="fig" rid="F4">19</xref>) with three longitudinal carinae. Rostrum (Fig. <xref ref-type="fig" rid="F4">19</xref>) long, extends beyond the coxa of hind leg, apical segment slightly longer than width. Eyes (Figs <xref ref-type="fig" rid="F4">18–20</xref>) with basal part slightly concave in ventral view, ocelli below eyes. Antennae (Figs <xref ref-type="fig" rid="F4">18–20</xref>) with pedicel short, elliptic, about 1.9 times as long as wide. Pronotum (Figs <xref ref-type="fig" rid="F2">4</xref>, <xref ref-type="fig" rid="F4">18</xref>) with anterior margin angular on both sides, posterior margin concave in inverted V-shaped, shorter than vertex in midline (1:1.63). Mesonotum (Figs <xref ref-type="fig" rid="F2">4</xref>, <xref ref-type="fig" rid="F4">18</xref>, <xref ref-type="fig" rid="F4">20</xref>) nearly rhomboid, with median and lateral carinae, longer than 5.63 times pronotum and vertex combined, dorsally elevated, in lateral view raised above vertex distinctly. Forewings (Fig. <xref ref-type="fig" rid="F4">21</xref>) 3.98 times as long as widest point, MP six times branched, MP<sub>1</sub> four times branched with six terminals. Hindwings (Fig. <xref ref-type="fig" rid="F4">22</xref>) with vein ScP+RA short, MP two terminals, CuA two terminals. Spinal formula of hind legs 5-6-3(4).</p><fig id="F4" position="float" orientation="portrait"><object-id xmlns:xlink="http://www.w3.org/1999/xlink" content-type="doi" xlink:type="simple">10.3897/zookeys.1244.152550.figures18-29</object-id><object-id xmlns:xlink="http://www.w3.org/1999/xlink" content-type="arpha" xlink:type="simple">7CD84D8C-371B-52E5-8B53-2C8B1DE2444F</object-id><label>Figures 18–29.</label><caption><p><italic><tp:taxon-name><tp:taxon-name-part taxon-name-part-type="genus" reg="Neoproutista">Neoproutista</tp:taxon-name-part><tp:taxon-name-part taxon-name-part-type="species" reg="quinaria">quinaria</tp:taxon-name-part></tp:taxon-name></italic> Lv, Sui &amp; Chen, sp. nov., male. <bold>18.</bold> Head and thorax, dorsal view; <bold>19.</bold> Frons, ventral view; <bold>20.</bold> Head and thorax, lateral view; <bold>21.</bold> Forewing; <bold>22.</bold> Hindwing; <bold>23.</bold> Terminalia, lateral view; <bold>24.</bold> Terminalia, ventral view; <bold>25.</bold> Gonostyli, inner lateral view; <bold>26.</bold> Aedeagus, dorsal view; <bold>27.</bold> Aedeagus, left lateral view; <bold>28.</bold> Aedeagus, right lateral view; <bold>29.</bold> Anal tube, dorsal view. Scale bars: 0.5 mm (<bold>18–29</bold>).</p></caption><graphic xmlns:xlink="http://www.w3.org/1999/xlink" xlink:href="zookeys-1244-087_article-152550__-g004.jpg" position="float" orientation="portrait" xlink:type="simple" id="oo_1369574.jpg"><uri content-type="original_file" xlink:type="simple">https://binary.pensoft.net/fig/1369574</uri></graphic></fig><fig id="F5" position="float" orientation="portrait"><object-id xmlns:xlink="http://www.w3.org/1999/xlink" content-type="doi" xlink:type="simple">10.3897/zookeys.1244.152550.figures30-33</object-id><object-id xmlns:xlink="http://www.w3.org/1999/xlink" content-type="arpha" xlink:type="simple">9B817A53-9529-56FB-B456-0C616F770583</object-id><label>Figures 30–33.</label><caption><p>Female terminalia (lateral and caudal views). <bold>30, 31.</bold><italic><tp:taxon-name><tp:taxon-name-part taxon-name-part-type="genus" reg="Neoproutista">Neoproutista</tp:taxon-name-part><tp:taxon-name-part taxon-name-part-type="species" reg="lobata">lobata</tp:taxon-name-part></tp:taxon-name></italic> Lv, Sui &amp; Chen, sp. nov.; <bold>32, 33.</bold><italic><tp:taxon-name><tp:taxon-name-part taxon-name-part-type="genus" reg="Neoproutista">Neoproutista</tp:taxon-name-part><tp:taxon-name-part taxon-name-part-type="species" reg="quinaria">quinaria</tp:taxon-name-part></tp:taxon-name></italic> Lv, Sui &amp; Chen, sp. nov. Scale bars: 0.5 mm (<bold>30–33</bold>).</p></caption><graphic xmlns:xlink="http://www.w3.org/1999/xlink" xlink:href="zookeys-1244-087_article-152550__-g005.jpg" position="float" orientation="portrait" xlink:type="simple" id="oo_1369575.jpg"><uri content-type="original_file" xlink:type="simple">https://binary.pensoft.net/fig/1369575</uri></graphic></fig><p><bold><italic>Male terminalia</italic>.</bold> Pygofer (Figs <xref ref-type="fig" rid="F4">23</xref>, <xref ref-type="fig" rid="F4">24</xref>) narrow, basal 1/3 narrowest, in lateral view ventral 1/3 nearly triangular, dorsocaudal angle slightly produced; in ventral view widest in the middle. Anal tube (Figs <xref ref-type="fig" rid="F4">23</xref>, <xref ref-type="fig" rid="F4">29</xref>) slightly long, in lateral view tapering to ends, basal part obtuse, apical part cuspidal, median part of dorsal margin angularly produced; in dorsal view, basal part with a long stout process on both sides, lateral margins slightly curved, narrows towards the end, apical margin concave, form a small process on both sides; anal style small, sets at basal 1/2. Gonostyli (Figs <xref ref-type="fig" rid="F4">23–25</xref>) symmetrical, basal 1/3 slender, then rapidly expand; in lateral view tapering to apex, apical part cuspidal, inner and dorsal margins curved, inner side with a hooked process; in ventral view widest at middle part, tapering to apex. Aedeagus (Figs <xref ref-type="fig" rid="F4">26–28</xref>) asymmetrical. Periandrium curved, middle part narrow. Endosoma more complex, tapering to apex, about 2/3 length of periandrium, with a cone-like process at apex, directed cephalically, ventral part with a long process and apical part with five serrations, directed ventrocephalad.</p><p><bold><italic>Female terminalia</italic>.</bold> Terminalia reduced (Figs <xref ref-type="fig" rid="F5">32</xref>, <xref ref-type="fig" rid="F5">33</xref>).</p></tp:treatment-sec><tp:treatment-sec sec-type="host" id="SECID0E3MAG"><title>Host plant.</title><p><italic><tp:taxon-name><tp:taxon-name-part taxon-name-part-type="genus" reg="Phyllostachys">Phyllostachys</tp:taxon-name-part><tp:taxon-name-part taxon-name-part-type="species" reg="heteroclada">heteroclada</tp:taxon-name-part></tp:taxon-name></italic> Oliv. (<tp:taxon-name><tp:taxon-name-part taxon-name-part-type="order">Poales</tp:taxon-name-part></tp:taxon-name>: <tp:taxon-name><tp:taxon-name-part taxon-name-part-type="family">Poaceae</tp:taxon-name-part></tp:taxon-name>: <tp:taxon-name><tp:taxon-name-part taxon-name-part-type="subfamily">Bambusoideae</tp:taxon-name-part></tp:taxon-name>).</p></tp:treatment-sec><tp:treatment-sec sec-type="distribution" id="SECID0E3NAG"><title>Distribution.</title><p>China (Fujian Province) (Fig. <xref ref-type="fig" rid="F1">1</xref>).</p></tp:treatment-sec><tp:treatment-sec sec-type="etymology" id="SECID0EGOAG"><title>Etymology.</title><p>The species name is derived from the Latin word “<italic>quinaria</italic>”, referring to the ventral part of the endosoma with a long process and five serrations apically.</p></tp:treatment-sec><tp:treatment-sec><!--Section generated to contain objects referenced in tp:taxon-treatment.--><fig id="F2" position="float" orientation="portrait"><object-id xmlns:xlink="http://www.w3.org/1999/xlink" content-type="doi" xlink:type="simple">10.3897/zookeys.1244.152550.figures2-5</object-id><object-id xmlns:xlink="http://www.w3.org/1999/xlink" content-type="arpha" xlink:type="simple">8EBB3661-BF97-5763-8471-9DD0E09EED17</object-id><label>Figures 2–5.</label><caption><p>Male habitus (dorsal and lateral views). <bold>2, 3.</bold><italic><tp:taxon-name><tp:taxon-name-part taxon-name-part-type="genus" reg="Neoproutista">Neoproutista</tp:taxon-name-part><tp:taxon-name-part taxon-name-part-type="species" reg="lobata">lobata</tp:taxon-name-part></tp:taxon-name></italic> Lv, Sui &amp; Chen, sp. nov.; <bold>4, 5.</bold><italic><tp:taxon-name><tp:taxon-name-part taxon-name-part-type="genus" reg="Neoproutista">Neoproutista</tp:taxon-name-part><tp:taxon-name-part taxon-name-part-type="species" reg="quinaria">quinaria</tp:taxon-name-part></tp:taxon-name></italic> Lv, Sui &amp; Chen, sp. nov. Scale bars: 0.5 mm (<bold>2–5</bold>).</p></caption><graphic xmlns:xlink="http://www.w3.org/1999/xlink" xlink:href="zookeys-1244-087_article-152550__-g002.jpg" position="float" orientation="portrait" xlink:type="simple" id="oo_1369572.jpg"><uri content-type="original_file" xlink:type="simple">https://binary.pensoft.net/fig/1369572</uri></graphic></fig><fig id="F1" position="float" orientation="portrait"><object-id xmlns:xlink="http://www.w3.org/1999/xlink" content-type="doi" xlink:type="simple">10.3897/zookeys.1244.152550.figure1</object-id><object-id xmlns:xlink="http://www.w3.org/1999/xlink" content-type="arpha" xlink:type="simple">14970955-8AA6-5D7C-B286-CC2BB1CAE978</object-id><label>Figure 1.</label><caption><p>Geographic distributions of species of <italic><tp:taxon-name><tp:taxon-name-part taxon-name-part-type="genus" reg="Neoproutista">Neoproutista</tp:taxon-name-part></tp:taxon-name></italic> Yang &amp; Wu, 1994.</p></caption><graphic xmlns:xlink="http://www.w3.org/1999/xlink" xlink:href="zookeys-1244-087_article-152550__-g001.jpg" position="float" orientation="portrait" xlink:type="simple" id="oo_1369571.jpg"><uri content-type="original_file" xlink:type="simple">https://binary.pensoft.net/fig/1369571</uri></graphic></fig></tp:treatment-sec></tp:taxon-treatment>
